# Supplementary material for: Feasibility and usefulness of ultrasonography in idiopathic intracranial hypertension or secondary intracranial hypertension
Source: BMC Neurol. 2016 Jun 2;16:85. doi: 10.1186/s12883-016-0594-3 (PMC4890482; doi:10.1186/s12883-016-0594-3)
Supplement: Additional file 1: — Anonymized Data. (XLSX 109 kb) [file 12883_2016_594_MOESM1_ESM.xlsx]

## Sheet:   PTCS  1 e 2
ID- Number	PTCS 1 e 2	CSF	age	Sex	ONSD dx 1	2	3	ONSD sx _1	2	3	OND dx_1	2	3	OND_sx1	2	3	ODE dx	sx	IJVI dx	sx	BMI
1	1	40	24	1	6.9	7	7	7.2	7.5	7.1	2.4	2.6	2.7	3.2	2.7	3	1.3	1.2	0	0	32
2	1	40	48	0	7.8	7.8	5.8	7.8	6.7	6.7	2.7	2.7	2.8	2.9	3	3	0.9	0.8	0	0	28
3	1	26	55	1	7.9	7.8	7.8	6.6	6.7	6.6	2.7	3	3.1	2.9	2.8	2.9	1.5	1.3	0	1	36
4	1	35	50	1	6.8	6.5	6.6	6.8	6.5	6.4	2.9	3	3	2.8	2.9	2.9	1.5	1	1	1	39
5	1	45	20	1	6,3	6,3	6,1	6,7	6,3	6,3	3,1	3,6	3,3	3,5	4,0	4,0	0,8	0,7	0	0	30
6	1	30	25	1	6.7	7,5	7,0	6,9	6,7	6,5	4,0	4	3,4	3,3	3,8	3.9	0,7	0,7	0	0	33
7	1	38	38	1	6	6.4	6.2	5.1	5.7	5.4	2.7	3	3.1	2.9	2.8	2.9	0.6	0.6	0	0	32
8	1	31	26	1	6.3	6.2	6.3	6	6	6.1	2.9	3	3	2.8	2.9	2.9	1	1	1	0	33
9	1	33	25	1	5,7	6,0	6,4	5,9	6,3	6,2	2,4	2.4	2,4	2,4	2,4	3,0	1,1	1.9	1	1	34
10	1	60	24	1	7	7.1	6.9	7.6	7.5	7.6	2.8	2.7	2.8	3.3	3.2	3.3	1,3	1.3	0	1	34
11	1	34	24	1	5,9	6,2	6.5	7,8	7,9	8,4	3,2	3,4	3,6	3,4	3,8	4,1	1,2	1,9	0	1	25
12	1	30	26	1	6.7	6.8	7	6.9	6.8	7	3.2	3	3.1	3.2	3	3	0.3	0.5	0	0	40
13	1	26	40	0	6.6	7.4	7.2	7.6	7.2	7.5	2.9	2.9	3	3.1	3.2	3.3	0.6	0.6	0	1	33
14	1	47	45	1	6.3	6.5	6.4	6	6.1	6.2	3	2.9	2.9	2.8	2.7	2.9	0.6	0.6	0	0	26
15	1	37.5	37	1	6.1	6	6	5.9	6.2	6	3.1	3.1	3.1	3	3.1	3.1	0.3	0.3	0	0	31
16	1	42	28	0	6.1	6.2	6	6.2	6.2	6.1	3.1	3.3	3.3	3.2	3.3	3.3	0.3	0.3	1	0	27
17	2	30	54	0	6.8	7.2	7.5	6.5	6.7	6.5	2.9	3	3	2.8	2.5	3	0.8	1	1	0	39
18	2	30	25	1	5.9	5.7	5.5	5.5	5.6	5.7	2.4	2.5	2.7	2.6	2.5	2.6	0.4	0.5	0	0	25
19	2	26	55	1	5.2	5.6	5.8	5.9	6	6.1	3.9	3.4	3.5	2.9	3.1	3	0	0	0	0	40
20	2	38	33	1	6	6.1	6	5.1	5.2	5.7	3	3.1	3	3	2.9	2.8	0.6	0.6	0	0	35
21	2	50	42	1	6.4	6.2	6.2	6.7	6.4	6.6	3.5	3.2	3.4	3.9	3.3	3.4	1.6	1.4	0	0	26

## Sheet: CONTROlS
ID- Number	Öffnungsdruck 26 cm H2O/Opening pressure of 26 cm H2O	age	Sex	ONSD dx				SX		OND dx				sx			ODE	dx	sx	IJVI dx	sx	BMI
1		50	1	7	7.1	7.2	7.1	7.3	7	3.7	3.5	3.3	3.1	3.3	3	0	0	0	0	0	0	28
2		37	1	6.2	6	5.9	6.4	6	6.1	2.9	2.8	3	3.3	3	2.9	0	0	0	0	0	1	27
3		76	1	5.5	5.3	5.4	5.6	5.5	5.7	2.8	2.7	3	2.9	2.9	2.7	0	0	0	0	0	0	29
4		42	1	6	6	6	6.3	6.6	6.2	3.5	3.8	3.5	3.5	3.8	3.5	0	0	0	0	1	0	31
5		43	1	5	5.3	5.5	5.2	5.5	5.4	2.6	3.1	2.9	2.8	2.8	2.7	0	0	0	0	0	0	36
6		58	0	5.7	5.9	5.6	5.6	5.6	6.1	2.6	2.7	3	2.8	2.7	2.9	0	0	0	0	0	0	30
7		29	0	6	6.5	6	6.3	6.5	6.7	3.3	3	3.2	3.3	3.6	3.1	0	0	0	0	1	0	31
8		47	1	6.7	6.9	6.9	6.3	6.2	6.4	2.9	3.6	3.2	3.2	3.5	3.1	0	0	0	0	0	0	28
9		27	0	6.3	6	6.6	6.1	5.9	6.6	3.3	3.4	3	3.3	2.7	2.7	0	0	0	0	0	0	29
10		29	0	5.6	6.1	6.2	5.7	5.7	6.3	2.6	2.9	2.6	2.7	2.7	2.5	0	0	0	0	0	1	30
11		23	1	5	5.5	6	6	6	6.3	2.7	2.7	3.1	2.9	2.7	2.6	0	0	0	0	0	0	38
12		50	1	5.3	5.4	5.4	5.2	5.3	5.4	3.1	3.3	3.2	3.1	3.2	3.3	0	0	0	0	0	0	33
13		54	1	5	5.2	5	5	5.2	5.4	2.9	3	3.1	2.7	2.8	2.9	0	0	0	0	1	0	32
14		44	1	4.5	4.7	4.8	4.9	4.8	5	2.6	2.4	2.2	2.3	2.6	2.4	0	0	0	0	0	0	31
15		35	1	4.7	4.8	4.9	4.8	4.9	4.7	3	3.1	2.9	3	2.9	3	0	0	0	0	0	1	33
16		42	1	5.5	5.4	5.6	5.3	5.4	5.6	3.2	3	3	3	2.9	3.2	0	0	0	0	0	0	34
17		40	0	6.6	6.4	6.5	6.9	6.8	6.7	3.5	3.6	3.4	3.3	3.4	3.7	0	0	0	0	0	0	34
18		35	1	5.4	5.6	5.7	5.5	5.4	5.3	2.4	2.5	2.4	2.5	2.4	2.5	0	0	0	0	0	1	32
19		37	1	5.8	5.7	5.8	6	5.8	5.7	3.3	3	3.2	3.2	3.4	3	0	0	0	0	0	0	28
20		39	0	5	5	5.4	5.4	5.7	5.7	2.3	2	2	2.9	2.4	2.5	0	0	0	0	0	1	30
21		39	0	4.8	4.9	4.6	4.8	4.9	4.5	1.9	2	2.4	2.3	2.3	2	0	0	0	0	1	0	30
						0.66			0.654724
		11.9				5.68			5.78
		41.7	7				5,73 r and l						2,92 r and l																	32.27
		42	13		5.76		5.84			3.02105			2.9807
		11.9			0.652055		0.638097			0.356439			0.343531

## Sheet: legend
ID- Number
PTCS 1 e 2	pseudotumorcerbri syndrome:_ primary 1 idiopathic intracranial hypertension (IIH) 1 and secundar 2
CSF Opening pressure of 26 cm H2O	>26 cm H2O= patologica
age	years
Sex	1 woman
ONSD dx	optic nerve sheath diameter 3 measurement right mm	1
		2
		3
left	optic nerve sheath diameter left
OND dx	optic nerve diameter right
	optic nerve diameter left
sx
ODE/PAPILLE	optic disc elevation mm
dx	right
sx	left
IJVI dx	internal jugular vein valve insufficiency right
sx	left
BMI	body mass index
